# Supplementary material for: Barriers to COVID-19 Health Products in Low-and Middle-Income Countries During the COVID-19 Pandemic: A Rapid Systematic Review and Evidence Synthesis
Source: Front Public Health. 2022 Jul 22;10:928065. doi: 10.3389/fpubh.2022.928065 (PMC9354133; doi:10.3389/fpubh.2022.928065)
Supplement: Supplementary file 2 [file Table_1.XLSX]

## Sheet: Sheet1
S/N	Author(s)	Date of Publication	Article Type	Research Design/Methodology	Level of Evidence for Meaningfulness	Domain(s) of Access as Barrier(s)	Level(s) of Barrier(s)	Research Context(s)/Setting(s)
1	Hopman et al	March 16, 2020	Commentary	N/A	5 (Expert Opinion)	Affordability; Accessibility; Market forces	Health sector; International & regional	LMICs; Africa
2	Yamey et al	March 31, 2020	Commentary	N/A	5 (Expert Opinion)	Donors' agenda & funding; Market forces; Rational allocation and use	International & regional	LMICs
3	Siow et al	April 22, 2020	Editorial	N/A	5 (Expert Opinion)	Affordability	Health sector	LMICs
4	Schuklenk	April 28, 2020	Commentary	N/A	5 (Expert Opinion)	Availability	Health sector	LMICs; South East Asia; India; South America; Brazil; Africa; Uganda
5	Nkengasong	April 30, 2020	Commentary	N/A	5 (Expert Opinion)	Market forces; Accessibility; Reliable health and supply systems	International & regional; Health sector	LMICs; Africa
6	Bollyky et al	May 7, 2020	Commentary	N/A	5 (Expert Opinion)	Market forces; Accessibility; Reliable health and supply systems	International & regional	LMICs
7	Kavanagh et al	May 7, 2020	Commentary	N/A	5 (Expert Opinion)	Accessibility; Donors' agenda & funding; Architecture; Affordability; Availability; Market forces; Quality; Innovation	International & regional; National cross-sectoral public policy; Health sector	LMICs; South East Asia; China, Africa; Rwanda, South Africa, Malawi
8	Wong	May 15, 2020	Commentary	N/A	5 (Expert Opinion)	Market forces; Architecture; Donor's agenda and funding	International & regional; National cross-sectoral public policy	LMICs; Asia; Thailand; Malaysia; India; Indonesia; South America; Brazil; Ecuador; Chile; Africa; Ghana; Zimbabwe; Rwanda; Zambia; Mozambique
9	Maclean and Marks	May 17, 2020	News Report	N/A	N/A	Availability; Accessibility; Affordability; Market forces	International & regional; health sector	LMICs; Africa; Central African Republic, Liberia; Senegal; Burkina Faso
10	Nature	May 21, 2020	Editorial	N/A	5 (Expert Opinion)	Transparency	International & regional	LMICs
11	Chiriboga et al	May 30, 2020	Correspondence	N/A	5 (Expert Opinion)	Donors' agenda and funding; Market forces; Rational allocation and use; Architecture	International & regional	LMICs
12	Mukwege et al	June 22, 2020	Commentary	N/A	5 (Expert Opinion)	Acceptability; Architecture; Reliable health and supply systems; Accessibility	National cross-sectoral public policy; Health sector	Democratic Republic of Congo
13	Tangwa and Munung	June 27, 2020	Commentary	N/A	5 (Expert Opinion)	Quality; Safety; Architecture; Innovation; Reliable health and supply systems	International & regional; National cross-sectoral public policy	LMICs; Africa; Madagascar; Cameroon; South Africa
14	Starr et al	July 3, 2020	Correspondence	N/A	5 (Expert Opinion)	Availability	Health sector	LMICs
15	Karim	July 25, 2020	Correspondence	N/A	5 (Expert Opinion)	Affordability; Accessibility	International & regional	LMICs
16	Forman et al	July 31, 2020	Commentary	N/A	5 (Expert Opinion)	Donors' agenda and funding	International & regional	LMICs
17	Moon et al (WHO GPMB)	August 20, 2020	Technical Report	N/A	N/A	Appropriateness; Transparency; Architecture; Market forces; Quality; Affordability; Donors' agenda and funding; Rational allocation and use	International & regional	Global; LMICs
18	Eyawo and Viens	August 25, 2020	Commentary	N/A	5 (Expert Opinion)	Market forces	International & regional	LMICs
19	Callaway	August 27, 2020	News Report	N/A	N/A	Availability; Market forces; Transparency	International & regional	LMICs
20	Mantena et al	September 1, 2020	Commentary	N/A	5 (Expert Opinion)	Availability	Health sector	LMICs; Africa; Malawi; Uganda; Nigeria
21	Phelan et al	September 7, 2020	Commentary	N/A	5 (Expert Opinion)	Donors' agenda and funding; Transparency; Market forces; Rational allocation and use	International & regional	LMICs
22	Bhopal and Nielsen	September 10, 2020	Commentary	N/A	5 (Expert Opinion)	Transparency; Acceptability	International & regional; Individual, households & community	LMICs
23	Torres et al	September 25, 2020	Commentary	N/A	5 (Expert Opinion)	Innovation; Reliable health and supply systems	Health sector; International & regional	LMICs
24	Graham et al	September 28, 2020	Commentary	N/A	5 (Expert Opinion)	Availability	Health sector	LMICs; Africa; Nigeria
25	Palafox et al	September 28, 2020	Commentary	N/A	5 (Expert Opinion)	Availability	Health sector	LMICs; Philippines
26	Prabhu et al	October 15, 2020	Review Article	Scoping Review	1 (Quantitative/Qualitative or Mixed-Methods Systematic/Scoping Review)	Accessibility	Health sector	LMICs
27	Olaru et al	October 23, 2020	Commentary	N/A	5 (Expert Opinion)	Availability; Rational allocation and use; Appropriateness	Health sector	LMICs; Zimbabwe
28	Malpani et al	October 31, 2020	Editorial	N/A	5 (Expert Opinion)	Transparency; Donors' agenda and funding; Market forces	International & regional	LMICs
29	McMahon et al	November 30, 2020	Commentary	N/A	5 (Expert Opinion)	Market forces; Accessibility; Transparency; Architecture; Donors' agenda and funding	International & regional; National cross-sectoral public policy	LMICs; Africa; South Africa; Asia; India
30	Mullard	November 30, 2020	News Report	N/A	N/A	Market forces; Availability; Affordability	International & regional	LMICs
31	Halabi et al	December 3, 2020	Commentary	N/A	5 (Expert Opinion)	Market forces; Availability	International & regional	LMICs
32	The Lancet	December 5, 2020	Editorial	N/A	5 (Expert Opinion)	Availability; Accessibility; Affordability; Market forces; Donors' agenda and funding; Reliable health and supply systems; Sustainable financing	International & regional; health sector	LMICs; Africa; Nigeria
33	Lomazzi et al	December 8, 2020	Editorial	N/A	5 (Expert Opinion)	Donors' agenda and funding; Reliable health and supply systems; Sustainable financing; Availability; Accessibility; Affordability	International & regional; health sector	LMICs
34	Dhai	December 15, 2020	Editorial	N/A	5 (Expert Opinion)	Availability; Accessibility; Market forces; Donors' agenda and funding; Transparency; Architecture; Acceptability	International & regional; Individual, households & community	LMICs; Africa; South Africa
35	Nhamo et al	December 15, 2020	Empirical Research	Qualitative Methods	2 (Quantitative/Qualitative or Mixed-Methods Synthesis)	Affordability; Accessibility; Availability; Market forces	National cross-sectoral public policy; Health sector; International & regional	LMICs; Brazil; South Africa
36	Schwartz	December 15, 2020	Editorial	N/A	5 (Expert Opinion)	Transparency; Appropriateness; Reliable health and supply systems	International & regional; health sector; health service delivery	LMICs
37	So and Woo	December 15, 2020	Empirical Research	Quantitative Methods	2 (Quantitative/Qualitative or Mixed-Methods Synthesis)	Availability; Market forces; Affordability; Transparency	International & regional	LMICs
38	Wang et al	December 15, 2020	Empirical Research	Mixed Methods	2 (Quantitative/Qualitative or Mixed-Methods Synthesis)	Accessibility; Availability; Market forces; Architecture; Reliable health and supply systems; Rational allocation and use; Sustainable financing; Affordability	International & regional; Health sector; Health service delivery; Individual, households & community	LMICs
39	Cohen and Kupferschmidt	December 18, 2020	Editorial	N/A	5 (Expert Opinion)	Availability; Accessbility; Market forces; Affordability; Donor's agenda and funding	International & regional	LMICs
40	Fofana	December 28, 2020	Empirical Research	Qualitative Methods	2 (Quantitative/Qualitative or Mixed-Methods Synthesis)	Reliable health and supply systems; Sustainable financing	National cross-sectoral public policy; International & regional	LMICs; Africa; Kenya
41	Gostin et al	January 1, 2021	Commentary	N/A	5 (Expert Opinion)	Reliable health and supply systems; Market forces; Rational allocation and use; Accessibility; Donors' agenda & funding; Architecture	International & regional; Health sector; National cross-sectoral public policy	LMICs
42	Herzog et al	January 5, 2021	Commentary	N/A	5 (Expert Opinion)	Market forces; Rational allocation and use	International & regional	LMICs; Indonesia; Vietnam; Mexico; Brazil; Iran; Ecuador; Kenya; Senegal; Thailand
43	Lucerno-Prisno III et al	January 7, 2021	Commentary	N/A	5 (Expert Opinion)	Accessibility; Reliable health and supply systems; Appropriateness; Affordability; Market forces; Donors' agenda and funding; Availability	Health sector; International & regional	LMICs; Africa
44	Amaya and De Lombaerde	January 9, 2021	Commentary	N/A	5 (Expert Opinion)	Market forces; Availability; Affordability; Transparency	International & regional; National cross-sectoral public policy	LMICs
45	Nature	January 14, 2021	Editorial	N/A	5 (Expert Opinion)	Market forces; Availability; Transparency	International & regional	LMICs
46	Figueroa et al	January 21, 2021	Commentary	N/A	5 (Expert Opinion)	Reliable health and supply systems; Market forces	Health service delivery level; International & regional	LMICs
47	Usher	January 23, 2021	News Report	N/A	N/A	Transparency; Donors' agenda and funding	International and regional	LMICs
48	Paremoer et al	January 28, 2021	Commentary	N/A	5 (Expert Opinion)	Donors' agenda & funding; Market forces; Accessibility; Affordability	International & regional; National cross-sectoral public policy; Health sector; Individual, households & community	LMICs; India
49	Koff et al	February 3, 2021	Commentary	N/A	5 (Expert Opinion)	Accessibility; Market forces; Affordability; Reliable health and supply systems; Rational allocation and use	Health sector; Health service delivery; International & regional	LMICs
50	Saleh et al	February 5, 2021	Commentary	N/A	5 (Expert Opinion)	Acceptability; Availability, Accessibility; Reliable health and supply systems; Rational allocation and use	Individual, households & community; Health sector	LMICs; Lebanon
51	Alhassan et al	February 11, 2021	Review Article	Scoping Review	1 (Quantitative/Qualitative or Mixed-Methods Systematic/Scoping Review)	Availability	Health sector	LMICs; Africa; Uganda
52	Wouters et al	February 12, 2021	Empirical Research	Mixed Methods	2 (Quantitative/Qualitative or Mixed-Methods Synthesis)	Availability; Market forces; Transparency; Accessibility; Affordability; Donors' agenda & funding; Sustainable financing; Architecture; Acceptability, Reliable health and supply systems; Appropriateness	International & regional; Health sector; Health service delivery; Individual, households & community; National cross-sectoral public policy	LMICs; Africa; Nigeria; Asia; Pakistan, Lebanon
53	Herlitz et al	February 15, 2021	Editorial	N/A	5 (Expert Opinion)	Rational allocation and use; Reliable health and supply systems; Appropriateness; Transparency	International & regional; health sector; health service delivery; National cross sectoral public policy	LMICs
54	Alaran et al	February 17, 2021	Commentary	N/A	5 (Expert Opinion)	Market forces; Accessibility; Affordability; Acceptability	International & regional; Individual, households & community	LMICs
55	Hurley	February 25, 2021	Editorial	N/A	5 (Expert Opinion)	Donors' agenda and funding; Market forces; Availability; Transparency; Rational use and allocation	International & regional	LMICs
56	Yamey	February 25, 2021	Commentary	N/A	5 (Expert Opinion)	Availability; Market forces	International & regional	LMICs
57	Eccleston-Turner and Upton	March 2, 2021	Empirical Research	Qualitative Methods	2 (Quantitative/Qualitative or Mixed-Methods Synthesis)	Market forces; Donors' agenda & funding; Availability; Affordability; Reliable health and supply systems; Architecture; Rational allocation and use	International & regional	LMICs
58	Bright et al	March 3, 2021	Commentary	N/A	5 (Expert Opinion)	Availability; Market forces; Accessibility; Affordability; Innovation; Quality; Safety	International & regional; Health sector; Individual, households & community	LMICs; Africa
59	del Castillo	March 5, 2021	Correspondence	N/A	5 (Expert Opinion)	Availability; Market forces	International & regional	LMICs
60	The Lancet	March 13, 2021	Editorial	N/A	5 (Expert Opinion)	Market forces; Availability; Donors' agenda and funding	International & regional	LMICs; Africa
61	Ho and Dascalu	March 15, 2021	Commentary	N/A	5 (Expert Opinion)	Accessibility; Availability; Market forces; Affordability; Acceptability; Appropriateness; Adoption; Rational allocation and use	International & regional; Health sector; Individual, households & community	LMICs; Eritrea; South Sudan; Haiti; South Africa
62	Shaibu et al	March 15, 2021	Commentary	N/A	5 (Expert Opinion)	Availability; Rational allocation and use; Reliable health and supply systems	Health sector; Health service delivery	LMICs; Africa; Kenya; Zimbabwe; Botswana
63	Guzman et al	March 16, 2021	Commentary	N/A	5 (Expert Opinion)	Market forces; Affordability; Transparency; Donors' agenda & funding; Accessibility; Architecture	International & regional; National cross-sectoral public policy level	LMICs; South America; Costa Rica; Ecuador; Mexico
64	Choi	March 18, 2021	Commentary	N/A	5 (Expert Opinion)	Innovation; Market forces; Accessibility; Affordability; Availability	International & regional	LMICs; Africa; South Africa; South America
65	Billette de Villemeur et al	March 25, 2021	Correspondence	N/A	5 (Expert Opinion)	Market forces; Architecture	International & regional	LMICs
66	Saksena	March 25, 2021	Commentary	N/A	5 (Expert Opinion)	Market forces; Donors' agenda & funding; Sustainable financing	International & regional; National cross-sectoral public policy	LMICs
67	World Bank	March 30, 2021	Technical Report	N/A	N/A	Reliable health and supply systems; Acceptability	Health service delivery; Health sector	LMICs
68	Sharun et al	March 31, 2021	Commentary	N/A	5 (Expert Opinion)	Market forces; Accessibility; Availability; Affordability	International & regional	LMICs
69	Nature	April 1, 2021	Editorial	N/A	5 (Expert Opinion)	Availability; Market forces	International & regional	LMICs
70	Hussain et al	April 5, 2021	Empirical Research	Qualitative Methods	2 (Quantitative/Qualitative or Mixed-Methods Synthesis)	Availability; Accessibility	Health sector; Health service delivery	LMICs; Asia; Bangladesh
71	Denhard et al	April 6, 2021	Empirical Research	Mixed Methods	2 (Quantitative/Qualitative or Mixed-Methods Synthesis)	Availability; Accessibility; Reliable health and supply systems; Sustainable financing	Health sector; Health service delivery	LMICs; Africa; Mozambique
72	Pagliusi et al	April 7, 2021	Conference Report	N/A	5 (Expert Opinion)	Donors' agenda and funding; Market forces; Accessibility; Availability	International & regional	LMICs

## Sheet: Sheet2
		Barriers to COVID-19 health products	Number of Articles	Percentage of Articles
		Market forces	46	0.638889
		Availability	38	0.527778
		Accessibility	30	0.416667
		Affordability	25	0.347222
		Donors' agenda and funding	24	0.333333
		Reliable health and supply systems	20	0.277778
		Transparency	17	0.236111
		Architecture	14	0.194444
		Rational allocation and use	14	0.194444
		Appropriateness	7	0.0972222
		Sustainable financing	7	0.0972222
		Innovation	5	0.0694444
		Quality	4	0.0555556
		Safety	2	0.0277778
		Acceptability	1	0.0138889
		Adoption	1	0.0138889

## Sheet: Sheet3
	Levels of Barriers	Number of Articles	Percentage of Articles
	International and regional	57	0.791667
	Health sector	33	0.458333
	National cross-sectoral public policy	14	0.194444
	Health service delivery	10	0.138889
	Individual, households and community	9	0.125
